# Supplementary material for: Comprehensive Analysis of the Role of Fibrinogen and Thrombin in Clot Formation and Structure for Plasma and Purified Fibrinogen
Source: Biomolecules. 2024 Feb 16;14(2):230. doi: 10.3390/biom14020230 (PMC10886591; doi:10.3390/biom14020230)
Supplement: Supplementary file 1 [file biomolecules-14-00230-s001.zip]

Archive with 1 entries (1 files):
- biomolecules-2833072-supplementary.pdf
